# Supplementary material for: In vitro and in silico analyses of amino acid substitution effects at the conserved N-linked glycosylation site in hepatitis B virus surface protein on antigenicity, immunogenicity, HBV replication and secretion
Source: PLoS One. 2025 Jan 6;20(1):e0316328. doi: 10.1371/journal.pone.0316328 (PMC11703054; doi:10.1371/journal.pone.0316328)
Supplement: S1 Data — (XLSX) [file pone.0316328.s003.xlsx]

## Sheet: Fig 1B
LHBs	Rep.1	Rep.2	Rep.3
WT	1	1	1
N320P	3.32427	2.38013	2.35486
N320C	2.5032	1.22235	1.81934
N320K	0.905597	0.58241	1.01397
N320Q	2.4001	1.98182	2.5628
Fig 1B data. Relative band intensities of the LHBs obtained from western blotting were calculated.
PS: This file contains the minimal dataset and there is no ethical restrictions or other privacy protections prevent the publication of the data.

## Sheet: Fig 6A
Intracellular HBV DNA
	Replicate 1						Samples	copies/ml
Samples	Ct		Average	(Ct-intercept)/slope	copy number			Replicate1	Replicate 2	Replicate 3	Average
Wild-type LHBs	17.3299	17.2185	17.2742	6.31284	2.05512e+06		Wild-type LHBs	5.13779e+10	5.5423e+10	6.03614e+10	5.57208e+10
N320P	17.1502	17.0284	17.0893	6.36924	2.34012e+06		N320P	5.8503e+10	6.55249e+10	7.29757e+10	6.56679e+10
N320Q	16.7492	16.7592	16.7542	6.47141	2.96082e+06		N320Q	7.40204e+10	8.10934e+10	8.86234e+10	8.12457e+10
pcDNA3.1	18.6156	18.0042	18.3099	5.99698	993068		pcDNA3.1	2.48267e+10	3.36016e+10	3.34902e+10	3.06395e+10
	Replicate 2
Samples	Ct		Average	(Ct-intercept)/slope	copy number
Wild-type LHBs	17.1688	17.1638	17.1663	6.34575	2.21692e+06
N320P	16.9612	16.8945	16.9278	6.41847	2.621e+06
N320Q	16.588	16.6605	16.6243	6.51105	3.24373e+06
pcDNA3.1	17.9845	17.7734	17.8789	6.12842	1.34406e+06
	Replicate 3
Samples	Ct		Average	(Ct-intercept)/slope	copy number
Wild-type LHBs	17.0344	17.0551	17.0447	6.38282	2.41446e+06
N320P	16.7836	16.7654	16.7745	6.46524	2.91903e+06
N320Q	16.4538	16.5418	16.4978	6.54961	3.54494e+06
pcDNA3.1	17.8352	17.932	17.8836	6.12698	1.33961e+06
Fig 6 data. (A) HBV replicative intermediates were extracted from core particles of transfected HepG2.2.15 cells.
Qualitative HBV DNA was examined using real-time PCR.
PS: This file contains the minimal dataset and there is no ethical restrictions or other privacy protections prevent the publication of the data.

## Sheet: Fig 6B
Extracellular HBV DNA
	Replicate 1						Samples	copies/ml
Samples	Ct		Average	(Ct-intercept)/slope	copy number			Replicate 1	Replicate 2	Replicate 3	Average
Wild-type LHBs	18.4109	18.587	18.4989	5.93933	869629		Wild-type LHBs	6.52222e+06	6.30744e+06	6.05661e+06	6.29542e+06
N320P	18.2812	18.2177	18.2494	6.01542	1.03615e+06		N320P	7.77112e+06	7.31869e+06	7.81678e+06	7.63553e+06
N320Q	19.314	19.407	19.3605	5.67657	474869		N320Q	3.56152e+06	3.78947e+06	3.87564e+06	3.74221e+06
pcDNA3.1	19.2103	19.2103	19.2103	5.72239	527700		pcDNA3.1	3.95775e+06	4.23577e+06	4.31294e+06	4.16882e+06
	Replicate 2
Samples	Ct		Average	(Ct-intercept)/slope	copy number
Wild-type LHBs	18.6175	18.4757	18.5466	5.92479	840992
N320P	18.312	18.3577	18.3348	5.98937	975826
N320Q	19.3197	19.2246	19.2722	5.70352	505262
pcDNA3.1	19.0634	19.1639	19.1136	5.75187	564769
	Replicate 3
Samples	Ct		Average	(Ct-intercept)/slope	copy number
Wild-type LHBs	18.4725	18.7363	18.6044	5.90717	807548
N320P	18.2411	18.2411	18.2411	6.01797	1.04224e+06
N320Q	19.2401	19.2401	19.2401	5.71328	516752
pcDNA3.1	19.0803	19.0955	19.0879	5.75971	575059
Fig 6 data. (B) HBV DNA was extracted from the secreted virions in the culture supernatants.
Qualitative HBV DNA was examined using real-time PCR.
PS: This file contains the minimal dataset and there is no ethical restrictions or other privacy protections prevent the publication of the data.

## Sheet: Table 3
	wild-type LHBs			LHBs-N320P			LHBs-N320C			LHBs-N320K			LHBs-N320Q
Position	Residue	Score	Assignment	Residue	Score	Assignment	Residue	Score	Assignment	Residue	Score	Assignment	Residue	Score	Assignment
1	M	0.582	E	M	0.582	E	M	0.582	E	M	0.582	E	M	0.582	E
2	G	0.88	E	G	0.88	E	G	0.88	E	G	0.88	E	G	0.88	E
3	G	1.048	E	G	1.048	E	G	1.048	E	G	1.048	E	G	1.048	E
4	W	1.086	E	W	1.086	E	W	1.086	E	W	1.086	E	W	1.086	E
5	S	1.177	E	S	1.177	E	S	1.177	E	S	1.177	E	S	1.177	E
6	S	1.452	E	S	1.452	E	S	1.452	E	S	1.452	E	S	1.452	E
7	K	1.439	E	K	1.439	E	K	1.439	E	K	1.439	E	K	1.439	E
8	P	1.238	E	P	1.238	E	P	1.238	E	P	1.238	E	P	1.238	E
9	R	1.487	E	R	1.487	E	R	1.487	E	R	1.487	E	R	1.487	E
10	K	1.337	E	K	1.337	E	K	1.337	E	K	1.337	E	K	1.337	E
11	G	1.239	E	G	1.239	E	G	1.239	E	G	1.239	E	G	1.239	E
12	M	0.748	E	M	0.748	E	M	0.748	E	M	0.748	E	M	0.748	E
13	G	0.749	E	G	0.749	E	G	0.749	E	G	0.749	E	G	0.749	E
14	T	0.482	E	T	0.482	E	T	0.482	E	T	0.482	E	T	0.482	E
15	N	0.522	E	N	0.522	E	N	0.522	E	N	0.522	E	N	0.522	E
16	L	0.656	E	L	0.656	E	L	0.656	E	L	0.656	E	L	0.656	E
17	S	0.934	E	S	0.934	E	S	0.934	E	S	0.934	E	S	0.934	E
18	V	0.604	E	V	0.604	E	V	0.604	E	V	0.604	E	V	0.604	E
19	P	0.638	E	P	0.638	E	P	0.638	E	P	0.638	E	P	0.638	E
20	N	0.249	.	N	0.249	.	N	0.249	.	N	0.249	.	N	0.249	.
21	P	0.384	E	P	0.384	E	P	0.384	E	P	0.384	E	P	0.384	E
22	L	0.283	.	L	0.283	.	L	0.283	.	L	0.283	.	L	0.283	.
23	G	0.618	E	G	0.618	E	G	0.618	E	G	0.618	E	G	0.618	E
24	F	0.494	E	F	0.494	E	F	0.494	E	F	0.494	E	F	0.494	E
25	F	0.351	E	F	0.351	E	F	0.351	E	F	0.351	E	F	0.351	E
26	P	-0.013	.	P	-0.013	.	P	-0.013	.	P	-0.013	.	P	-0.013	.
27	D	0.439	E	D	0.439	E	D	0.439	E	D	0.439	E	D	0.439	E
28	H	0.413	E	H	0.413	E	H	0.413	E	H	0.413	E	H	0.413	E
29	Q	0.773	E	Q	0.773	E	Q	0.773	E	Q	0.773	E	Q	0.773	E
30	L	0.815	E	L	0.815	E	L	0.815	E	L	0.815	E	L	0.815	E
31	D	0.892	E	D	0.892	E	D	0.892	E	D	0.892	E	D	0.892	E
32	P	0.661	E	P	0.661	E	P	0.661	E	P	0.661	E	P	0.661	E
33	A	0.789	E	A	0.789	E	A	0.789	E	A	0.789	E	A	0.789	E
34	F	0.872	E	F	0.872	E	F	0.872	E	F	0.872	E	F	0.872	E
35	G	1.304	E	G	1.304	E	G	1.304	E	G	1.304	E	G	1.304	E
36	A	1.326	E	A	1.326	E	A	1.326	E	A	1.326	E	A	1.326	E
37	N	1.461	E	N	1.461	E	N	1.461	E	N	1.461	E	N	1.461	E
38	S	1.703	E	S	1.703	E	S	1.703	E	S	1.703	E	S	1.703	E
39	N	1.704	E	N	1.704	E	N	1.704	E	N	1.704	E	N	1.704	E
40	N	1.789	E	N	1.789	E	N	1.789	E	N	1.789	E	N	1.789	E
41	P	1.633	E	P	1.633	E	P	1.633	E	P	1.633	E	P	1.633	E
42	D	1.581	E	D	1.581	E	D	1.581	E	D	1.581	E	D	1.581	E
43	W	1.454	E	W	1.454	E	W	1.454	E	W	1.454	E	W	1.454	E
44	D	1.191	E	D	1.191	E	D	1.191	E	D	1.191	E	D	1.191	E
45	F	1.129	E	F	1.129	E	F	1.129	E	F	1.129	E	F	1.129	E
46	N	1.16	E	N	1.16	E	N	1.16	E	N	1.16	E	N	1.16	E
47	P	1.144	E	P	1.144	E	P	1.144	E	P	1.144	E	P	1.144	E
48	V	1.191	E	V	1.191	E	V	1.191	E	V	1.191	E	V	1.191	E
49	K	1.16	E	K	1.16	E	K	1.16	E	K	1.16	E	K	1.16	E
50	D	1.416	E	D	1.416	E	D	1.416	E	D	1.416	E	D	1.416	E
51	D	1.401	E	D	1.401	E	D	1.401	E	D	1.401	E	D	1.401	E
52	W	1.477	E	W	1.477	E	W	1.477	E	W	1.477	E	W	1.477	E
53	P	1.588	E	P	1.588	E	P	1.588	E	P	1.588	E	P	1.588	E
54	A	1.242	E	A	1.242	E	A	1.242	E	A	1.242	E	A	1.242	E
55	A	1.129	E	A	1.129	E	A	1.129	E	A	1.129	E	A	1.129	E
56	N	0.697	E	N	0.697	E	N	0.697	E	N	0.697	E	N	0.697	E
57	Q	0.848	E	Q	0.848	E	Q	0.848	E	Q	0.848	E	Q	0.848	E
58	V	0.672	E	V	0.672	E	V	0.672	E	V	0.672	E	V	0.672	E
59	G	0.465	E	G	0.465	E	G	0.465	E	G	0.465	E	G	0.465	E
60	V	0.485	E	V	0.485	E	V	0.485	E	V	0.485	E	V	0.485	E
61	G	0.399	E	G	0.399	E	G	0.399	E	G	0.399	E	G	0.399	E
62	A	0.422	E	A	0.422	E	A	0.422	E	A	0.422	E	A	0.422	E
63	F	0.463	E	F	0.463	E	F	0.463	E	F	0.463	E	F	0.463	E
64	G	0.583	E	G	0.583	E	G	0.583	E	G	0.583	E	G	0.583	E
65	P	0.828	E	P	0.828	E	P	0.828	E	P	0.828	E	P	0.828	E
66	R	0.985	E	R	0.985	E	R	0.985	E	R	0.985	E	R	0.985	E
67	L	1.277	E	L	1.277	E	L	1.277	E	L	1.277	E	L	1.277	E
68	T	1.556	E	T	1.556	E	T	1.556	E	T	1.556	E	T	1.556	E
69	P	1.423	E	P	1.423	E	P	1.423	E	P	1.423	E	P	1.423	E
70	P	1.198	E	P	1.198	E	P	1.198	E	P	1.198	E	P	1.198	E
71	H	0.796	E	H	0.796	E	H	0.796	E	H	0.796	E	H	0.796	E
72	G	0.904	E	G	0.904	E	G	0.904	E	G	0.904	E	G	0.904	E
73	G	0.56	E	G	0.56	E	G	0.56	E	G	0.56	E	G	0.56	E
74	I	0.68	E	I	0.68	E	I	0.68	E	I	0.68	E	I	0.68	E
75	L	0.586	E	L	0.586	E	L	0.586	E	L	0.586	E	L	0.586	E
76	G	0.559	E	G	0.559	E	G	0.559	E	G	0.559	E	G	0.559	E
77	W	0.534	E	W	0.534	E	W	0.534	E	W	0.534	E	W	0.534	E
78	S	0.615	E	S	0.615	E	S	0.615	E	S	0.615	E	S	0.615	E
79	P	0.842	E	P	0.842	E	P	0.842	E	P	0.842	E	P	0.842	E
80	Q	0.862	E	Q	0.862	E	Q	0.862	E	Q	0.862	E	Q	0.862	E
81	A	0.566	E	A	0.566	E	A	0.566	E	A	0.566	E	A	0.566	E
82	Q	0.645	E	Q	0.645	E	Q	0.645	E	Q	0.645	E	Q	0.645	E
83	G	0.398	E	G	0.398	E	G	0.398	E	G	0.398	E	G	0.398	E
84	I	0.161	.	I	0.161	.	I	0.161	.	I	0.161	.	I	0.161	.
85	L	-0.034	.	L	-0.034	.	L	-0.034	.	L	-0.034	.	L	-0.034	.
86	T	-0.087	.	T	-0.087	.	T	-0.087	.	T	-0.087	.	T	-0.087	.
87	T	-0.221	.	T	-0.221	.	T	-0.221	.	T	-0.221	.	T	-0.221	.
88	V	0.016	.	V	0.016	.	V	0.016	.	V	0.016	.	V	0.016	.
89	S	0.526	E	S	0.526	E	S	0.526	E	S	0.526	E	S	0.526	E
90	T	1.149	E	T	1.149	E	T	1.149	E	T	1.149	E	T	1.149	E
91	I	1.444	E	I	1.444	E	I	1.444	E	I	1.444	E	I	1.444	E
92	P	1.685	E	P	1.685	E	P	1.685	E	P	1.685	E	P	1.685	E
93	P	1.889	E	P	1.889	E	P	1.889	E	P	1.889	E	P	1.889	E
94	P	1.995	E	P	1.995	E	P	1.995	E	P	1.995	E	P	1.995	E
95	A	1.976	E	A	1.976	E	A	1.976	E	A	1.976	E	A	1.976	E
96	S	2.153	E	S	2.153	E	S	2.153	E	S	2.153	E	S	2.153	E
97	T	2.028	E	T	2.028	E	T	2.028	E	T	2.028	E	T	2.028	E
98	N	1.916	E	N	1.916	E	N	1.916	E	N	1.916	E	N	1.916	E
99	R	1.776	E	R	1.776	E	R	1.776	E	R	1.776	E	R	1.776	E
100	Q	1.782	E	Q	1.782	E	Q	1.782	E	Q	1.782	E	Q	1.782	E
101	S	1.75	E	S	1.75	E	S	1.75	E	S	1.75	E	S	1.75	E
102	G	1.885	E	G	1.885	E	G	1.885	E	G	1.885	E	G	1.885	E
103	R	1.927	E	R	1.927	E	R	1.927	E	R	1.927	E	R	1.927	E
104	Q	1.813	E	Q	1.813	E	Q	1.813	E	Q	1.813	E	Q	1.813	E
105	P	2.028	E	P	2.028	E	P	2.028	E	P	2.028	E	P	2.028	E
106	T	1.996	E	T	1.996	E	T	1.996	E	T	1.996	E	T	1.996	E
107	P	1.994	E	P	1.994	E	P	1.994	E	P	1.994	E	P	1.994	E
108	I	1.725	E	I	1.725	E	I	1.725	E	I	1.725	E	I	1.725	E
109	S	1.612	E	S	1.612	E	S	1.612	E	S	1.612	E	S	1.612	E
110	P	1.512	E	P	1.512	E	P	1.512	E	P	1.512	E	P	1.512	E
111	P	1.479	E	P	1.479	E	P	1.479	E	P	1.479	E	P	1.479	E
112	L	1.43	E	L	1.43	E	L	1.43	E	L	1.43	E	L	1.43	E
113	R	1.575	E	R	1.575	E	R	1.575	E	R	1.575	E	R	1.575	E
114	D	1.352	E	D	1.352	E	D	1.352	E	D	1.352	E	D	1.352	E
115	S	1.319	E	S	1.319	E	S	1.319	E	S	1.319	E	S	1.319	E
116	H	1.031	E	H	1.031	E	H	1.031	E	H	1.031	E	H	1.031	E
117	P	1.16	E	P	1.16	E	P	1.16	E	P	1.16	E	P	1.16	E
118	Q	0.788	E	Q	0.788	E	Q	0.788	E	Q	0.788	E	Q	0.788	E
119	A	0.827	E	A	0.827	E	A	0.827	E	A	0.827	E	A	0.827	E
120	M	0.759	E	M	0.759	E	M	0.759	E	M	0.759	E	M	0.759	E
121	Q	0.686	E	Q	0.686	E	Q	0.686	E	Q	0.686	E	Q	0.686	E
122	W	0.515	E	W	0.515	E	W	0.515	E	W	0.515	E	W	0.515	E
123	N	0.111	.	N	0.111	.	N	0.111	.	N	0.111	.	N	0.111	.
124	S	0.008	.	S	0.008	.	S	0.008	.	S	0.008	.	S	0.008	.
125	T	0.125	.	T	0.125	.	T	0.125	.	T	0.125	.	T	0.125	.
126	A	0.092	.	A	0.092	.	A	0.092	.	A	0.092	.	A	0.092	.
127	F	0.114	.	F	0.114	.	F	0.114	.	F	0.114	.	F	0.114	.
128	H	0.134	.	H	0.134	.	H	0.134	.	H	0.134	.	H	0.134	.
129	Q	0.225	.	Q	0.225	.	Q	0.225	.	Q	0.225	.	Q	0.225	.
130	T	0.253	.	T	0.253	.	T	0.253	.	T	0.253	.	T	0.253	.
131	L	0.414	E	L	0.414	E	L	0.414	E	L	0.414	E	L	0.414	E
132	Q	0.638	E	Q	0.638	E	Q	0.638	E	Q	0.638	E	Q	0.638	E
133	D	0.626	E	D	0.626	E	D	0.626	E	D	0.626	E	D	0.626	E
134	P	0.636	E	P	0.636	E	P	0.636	E	P	0.636	E	P	0.636	E
135	R	0.256	.	R	0.256	.	R	0.256	.	R	0.256	.	R	0.256	.
136	V	0.397	E	V	0.397	E	V	0.397	E	V	0.397	E	V	0.397	E
137	R	-0.062	.	R	-0.062	.	R	-0.062	.	R	-0.062	.	R	-0.062	.
138	G	-0.232	.	G	-0.232	.	G	-0.232	.	G	-0.232	.	G	-0.232	.
139	L	-0.226	.	L	-0.226	.	L	-0.226	.	L	-0.226	.	L	-0.226	.
140	Y	-0.049	.	Y	-0.049	.	Y	-0.049	.	Y	-0.049	.	Y	-0.049	.
141	L	0.193	.	L	0.193	.	L	0.193	.	L	0.193	.	L	0.193	.
142	P	0.466	E	P	0.466	E	P	0.466	E	P	0.466	E	P	0.466	E
143	A	0.7	E	A	0.7	E	A	0.7	E	A	0.7	E	A	0.7	E
144	G	1.246	E	G	1.246	E	G	1.246	E	G	1.246	E	G	1.246	E
145	G	1.45	E	G	1.45	E	G	1.45	E	G	1.45	E	G	1.45	E
146	S	1.84	E	S	1.84	E	S	1.84	E	S	1.84	E	S	1.84	E
147	S	1.795	E	S	1.795	E	S	1.795	E	S	1.795	E	S	1.795	E
148	S	1.89	E	S	1.89	E	S	1.89	E	S	1.89	E	S	1.89	E
149	G	1.792	E	G	1.792	E	G	1.792	E	G	1.792	E	G	1.792	E
150	T	1.807	E	T	1.807	E	T	1.807	E	T	1.807	E	T	1.807	E
151	V	1.76	E	V	1.76	E	V	1.76	E	V	1.76	E	V	1.76	E
152	N	1.724	E	N	1.724	E	N	1.724	E	N	1.724	E	N	1.724	E
153	P	1.418	E	P	1.418	E	P	1.418	E	P	1.418	E	P	1.418	E
154	A	1.245	E	A	1.245	E	A	1.245	E	A	1.245	E	A	1.245	E
155	P	1.129	E	P	1.129	E	P	1.129	E	P	1.129	E	P	1.129	E
156	N	1.084	E	N	1.084	E	N	1.084	E	N	1.084	E	N	1.084	E
157	I	0.656	E	I	0.656	E	I	0.656	E	I	0.656	E	I	0.656	E
158	A	0.467	E	A	0.467	E	A	0.467	E	A	0.467	E	A	0.467	E
159	S	0.288	.	S	0.288	.	S	0.288	.	S	0.288	.	S	0.288	.
160	H	-0.094	.	H	-0.094	.	H	-0.094	.	H	-0.094	.	H	-0.094	.
161	I	-0.211	.	I	-0.211	.	I	-0.211	.	I	-0.211	.	I	-0.211	.
162	S	-0.141	.	S	-0.141	.	S	-0.141	.	S	-0.141	.	S	-0.141	.
163	S	0.013	.	S	0.013	.	S	0.013	.	S	0.013	.	S	0.013	.
164	I	0.165	.	I	0.165	.	I	0.165	.	I	0.165	.	I	0.165	.
165	S	0.445	E	S	0.445	E	S	0.445	E	S	0.445	E	S	0.445	E
166	A	0.981	E	A	0.981	E	A	0.981	E	A	0.981	E	A	0.981	E
167	R	1.133	E	R	1.133	E	R	1.133	E	R	1.133	E	R	1.133	E
168	T	1.1	E	T	1.1	E	T	1.1	E	T	1.1	E	T	1.1	E
169	G	1.412	E	G	1.412	E	G	1.412	E	G	1.412	E	G	1.412	E
170	D	1.408	E	D	1.408	E	D	1.408	E	D	1.408	E	D	1.408	E
171	P	1.331	E	P	1.331	E	P	1.331	E	P	1.331	E	P	1.331	E
172	V	1.289	E	V	1.289	E	V	1.289	E	V	1.289	E	V	1.289	E
173	T	1.186	E	T	1.186	E	T	1.186	E	T	1.186	E	T	1.186	E
174	N	0.739	E	N	0.739	E	N	0.739	E	N	0.739	E	N	0.739	E
175	M	0.524	E	M	0.524	E	M	0.524	E	M	0.524	E	M	0.524	E
176	E	0.429	E	E	0.429	E	E	0.429	E	E	0.429	E	E	0.429	E
177	N	0.454	E	N	0.454	E	N	0.454	E	N	0.454	E	N	0.454	E
178	I	0.085	.	I	0.085	.	I	0.085	.	I	0.085	.	I	0.085	.
179	T	-0.15	.	T	-0.15	.	T	-0.15	.	T	-0.15	.	T	-0.15	.
180	S	0.007	.	S	0.007	.	S	0.007	.	S	0.007	.	S	0.007	.
181	G	-0.093	.	G	-0.093	.	G	-0.093	.	G	-0.093	.	G	-0.093	.
182	F	-0.391	.	F	-0.391	.	F	-0.391	.	F	-0.391	.	F	-0.391	.
183	L	-0.555	.	L	-0.555	.	L	-0.555	.	L	-0.555	.	L	-0.555	.
184	G	-0.975	.	G	-0.975	.	G	-0.975	.	G	-0.975	.	G	-0.975	.
185	P	-1.408	.	P	-1.408	.	P	-1.408	.	P	-1.408	.	P	-1.408	.
186	L	-1.399	.	L	-1.399	.	L	-1.399	.	L	-1.399	.	L	-1.399	.
187	L	-1.213	.	L	-1.213	.	L	-1.213	.	L	-1.213	.	L	-1.213	.
188	V	-1.007	.	V	-1.007	.	V	-1.007	.	V	-1.007	.	V	-1.007	.
189	L	-1.396	.	L	-1.396	.	L	-1.396	.	L	-1.396	.	L	-1.396	.
190	Q	-1.774	.	Q	-1.774	.	Q	-1.774	.	Q	-1.774	.	Q	-1.774	.
191	A	-1.969	.	A	-1.969	.	A	-1.969	.	A	-1.969	.	A	-1.969	.
192	G	-2.023	.	G	-2.023	.	G	-2.023	.	G	-2.023	.	G	-2.023	.
193	F	-1.802	.	F	-1.802	.	F	-1.802	.	F	-1.802	.	F	-1.802	.
194	F	-1.556	.	F	-1.556	.	F	-1.556	.	F	-1.556	.	F	-1.556	.
195	L	-1.901	.	L	-1.901	.	L	-1.901	.	L	-1.901	.	L	-1.901	.
196	L	-2.235	.	L	-2.235	.	L	-2.235	.	L	-2.235	.	L	-2.235	.
197	T	-2.257	.	T	-2.257	.	T	-2.257	.	T	-2.257	.	T	-2.257	.
198	R	-2.102	.	R	-2.102	.	R	-2.102	.	R	-2.102	.	R	-2.102	.
199	I	-1.59	.	I	-1.59	.	I	-1.59	.	I	-1.59	.	I	-1.59	.
200	L	-1.037	.	L	-1.037	.	L	-1.037	.	L	-1.037	.	L	-1.037	.
201	T	-0.422	.	T	-0.422	.	T	-0.422	.	T	-0.422	.	T	-0.422	.
202	I	-0.53	.	I	-0.53	.	I	-0.53	.	I	-0.53	.	I	-0.53	.
203	P	-0.232	.	P	-0.232	.	P	-0.232	.	P	-0.232	.	P	-0.232	.
204	Q	0.153	.	Q	0.153	.	Q	0.153	.	Q	0.153	.	Q	0.153	.
205	S	0.381	E	S	0.381	E	S	0.381	E	S	0.381	E	S	0.381	E
206	L	0.174	.	L	0.174	.	L	0.174	.	L	0.174	.	L	0.174	.
207	D	0.398	E	D	0.398	E	D	0.398	E	D	0.398	E	D	0.398	E
208	S	0.376	E	S	0.376	E	S	0.376	E	S	0.376	E	S	0.376	E
209	W	-0.034	.	W	-0.034	.	W	-0.034	.	W	-0.034	.	W	-0.034	.
210	W	-0.284	.	W	-0.284	.	W	-0.284	.	W	-0.284	.	W	-0.284	.
211	T	-0.429	.	T	-0.429	.	T	-0.429	.	T	-0.429	.	T	-0.429	.
212	S	-0.868	.	S	-0.868	.	S	-0.868	.	S	-0.868	.	S	-0.868	.
213	L	-0.888	.	L	-0.888	.	L	-0.888	.	L	-0.888	.	L	-0.888	.
214	N	-0.498	.	N	-0.498	.	N	-0.498	.	N	-0.498	.	N	-0.498	.
215	F	-0.051	.	F	-0.051	.	F	-0.051	.	F	-0.051	.	F	-0.051	.
216	L	-0.03	.	L	-0.03	.	L	-0.03	.	L	-0.03	.	L	-0.03	.
217	G	-0.277	.	G	-0.277	.	G	-0.277	.	G	-0.277	.	G	-0.277	.
218	G	-0.019	.	G	-0.019	.	G	-0.019	.	G	-0.019	.	G	-0.019	.
219	S	-0.331	.	S	-0.331	.	S	-0.331	.	S	-0.331	.	S	-0.331	.
220	P	0.038	.	P	0.038	.	P	0.038	.	P	0.038	.	P	0.038	.
221	V	0.419	E	V	0.419	E	V	0.419	E	V	0.419	E	V	0.419	E
222	C	0.567	E	C	0.567	E	C	0.567	E	C	0.567	E	C	0.567	E
223	L	0.521	E	L	0.521	E	L	0.521	E	L	0.521	E	L	0.521	E
224	G	0.514	E	G	0.514	E	G	0.514	E	G	0.514	E	G	0.514	E
225	Q	0.716	E	Q	0.716	E	Q	0.716	E	Q	0.716	E	Q	0.716	E
226	N	1.058	E	N	1.058	E	N	1.058	E	N	1.058	E	N	1.058	E
227	S	1.338	E	S	1.338	E	S	1.338	E	S	1.338	E	S	1.338	E
228	Q	1.926	E	Q	1.926	E	Q	1.926	E	Q	1.926	E	Q	1.926	E
229	S	2.066	E	S	2.066	E	S	2.066	E	S	2.066	E	S	2.066	E
230	P	2.087	E	P	2.087	E	P	2.087	E	P	2.087	E	P	2.087	E
231	T	2.092	E	T	2.092	E	T	2.092	E	T	2.092	E	T	2.092	E
232	S	2.058	E	S	2.058	E	S	2.058	E	S	2.058	E	S	2.058	E
233	N	1.958	E	N	1.958	E	N	1.958	E	N	1.958	E	N	1.958	E
234	H	1.963	E	H	1.963	E	H	1.963	E	H	1.963	E	H	1.963	E
235	S	1.934	E	S	1.934	E	S	1.934	E	S	1.934	E	S	1.934	E
236	P	1.794	E	P	1.794	E	P	1.794	E	P	1.794	E	P	1.794	E
237	T	1.57	E	T	1.57	E	T	1.57	E	T	1.57	E	T	1.57	E
238	S	1.401	E	S	1.401	E	S	1.401	E	S	1.401	E	S	1.401	E
239	C	1.367	E	C	1.367	E	C	1.367	E	C	1.367	E	C	1.367	E
240	P	1.154	E	P	1.154	E	P	1.154	E	P	1.154	E	P	1.154	E
241	P	1.133	E	P	1.133	E	P	1.133	E	P	1.133	E	P	1.133	E
242	I	1.029	E	I	1.029	E	I	1.029	E	I	1.029	E	I	1.029	E
243	C	0.767	E	C	0.767	E	C	0.767	E	C	0.767	E	C	0.767	E
244	P	0.228	.	P	0.228	.	P	0.228	.	P	0.228	.	P	0.228	.
245	G	-0.198	.	G	-0.198	.	G	-0.198	.	G	-0.198	.	G	-0.198	.
246	Y	-0.426	.	Y	-0.426	.	Y	-0.426	.	Y	-0.426	.	Y	-0.426	.
247	R	-0.855	.	R	-0.855	.	R	-0.855	.	R	-0.855	.	R	-0.855	.
248	W	-1.12	.	W	-1.12	.	W	-1.12	.	W	-1.12	.	W	-1.12	.
249	M	-1.27	.	M	-1.27	.	M	-1.27	.	M	-1.27	.	M	-1.27	.
250	C	-1.799	.	C	-1.799	.	C	-1.799	.	C	-1.799	.	C	-1.799	.
251	L	-2.27	.	L	-2.27	.	L	-2.27	.	L	-2.27	.	L	-2.27	.
252	R	-2.744	.	R	-2.744	.	R	-2.744	.	R	-2.744	.	R	-2.744	.
253	R	-2.847	.	R	-2.847	.	R	-2.847	.	R	-2.847	.	R	-2.847	.
254	F	-3.026	.	F	-3.026	.	F	-3.026	.	F	-3.026	.	F	-3.026	.
255	I	-3.317	.	I	-3.317	.	I	-3.317	.	I	-3.317	.	I	-3.317	.
256	I	-3.363	.	I	-3.363	.	I	-3.363	.	I	-3.363	.	I	-3.363	.
257	F	-3.721	.	F	-3.721	.	F	-3.721	.	F	-3.721	.	F	-3.721	.
258	L	-4.121	.	L	-4.121	.	L	-4.121	.	L	-4.121	.	L	-4.121	.
259	F	-4.264	.	F	-4.264	.	F	-4.264	.	F	-4.264	.	F	-4.264	.
260	I	-4.162	.	I	-4.162	.	I	-4.162	.	I	-4.162	.	I	-4.162	.
261	L	-4.222	.	L	-4.222	.	L	-4.222	.	L	-4.222	.	L	-4.222	.
262	L	-4.23	.	L	-4.23	.	L	-4.23	.	L	-4.23	.	L	-4.23	.
263	L	-4.238	.	L	-4.238	.	L	-4.238	.	L	-4.238	.	L	-4.238	.
264	C	-4.234	.	C	-4.234	.	C	-4.234	.	C	-4.234	.	C	-4.234	.
265	L	-4.251	.	L	-4.251	.	L	-4.251	.	L	-4.251	.	L	-4.251	.
266	I	-4.129	.	I	-4.129	.	I	-4.129	.	I	-4.129	.	I	-4.129	.
267	F	-4.006	.	F	-4.006	.	F	-4.006	.	F	-4.006	.	F	-4.006	.
268	L	-3.83	.	L	-3.83	.	L	-3.83	.	L	-3.83	.	L	-3.83	.
269	L	-3.437	.	L	-3.437	.	L	-3.437	.	L	-3.437	.	L	-3.437	.
270	V	-2.985	.	V	-2.985	.	V	-2.985	.	V	-2.985	.	V	-2.985	.
271	L	-2.388	.	L	-2.388	.	L	-2.388	.	L	-2.388	.	L	-2.388	.
272	L	-1.872	.	L	-1.872	.	L	-1.872	.	L	-1.872	.	L	-1.872	.
273	D	-1.451	.	D	-1.451	.	D	-1.451	.	D	-1.451	.	D	-1.451	.
274	Y	-1.19	.	Y	-1.19	.	Y	-1.19	.	Y	-1.19	.	Y	-1.19	.
275	Q	-0.914	.	Q	-0.914	.	Q	-0.914	.	Q	-0.914	.	Q	-0.914	.
276	G	-0.575	.	G	-0.575	.	G	-0.575	.	G	-0.575	.	G	-0.575	.
277	M	-0.175	.	M	-0.175	.	M	-0.175	.	M	-0.175	.	M	-0.175	.
278	L	-0.36	.	L	-0.36	.	L	-0.36	.	L	-0.36	.	L	-0.36	.
279	P	-0.497	.	P	-0.497	.	P	-0.497	.	P	-0.497	.	P	-0.497	.
280	V	-0.667	.	V	-0.667	.	V	-0.667	.	V	-0.667	.	V	-0.667	.
281	C	-0.616	.	C	-0.616	.	C	-0.616	.	C	-0.616	.	C	-0.616	.
282	P	-0.329	.	P	-0.329	.	P	-0.329	.	P	-0.329	.	P	-0.329	.
283	L	0.212	.	L	0.212	.	L	0.212	.	L	0.212	.	L	0.212	.
284	I	0.512	E	I	0.512	E	I	0.512	E	I	0.512	E	I	0.512	E
285	P	0.744	E	P	0.744	E	P	0.744	E	P	0.744	E	P	0.744	E
286	G	0.87	E	G	0.87	E	G	0.87	E	G	0.87	E	G	0.87	E
287	S	1.173	E	S	1.173	E	S	1.173	E	S	1.173	E	S	1.173	E
288	T	1.645	E	T	1.645	E	T	1.645	E	T	1.645	E	T	1.645	E
289	T	1.899	E	T	1.899	E	T	1.899	E	T	1.899	E	T	1.899	E
290	T	1.944	E	T	1.944	E	T	1.944	E	T	1.944	E	T	1.944	E
291	S	1.824	E	S	1.824	E	S	1.824	E	S	1.824	E	S	1.824	E
292	T	1.591	E	T	1.591	E	T	1.591	E	T	1.591	E	T	1.591	E
293	G	1.371	E	G	1.371	E	G	1.371	E	G	1.371	E	G	1.371	E
294	P	1.188	E	P	1.188	E	P	1.188	E	P	1.188	E	P	1.188	E
295	C	1.181	E	C	1.181	E	C	1.181	E	C	1.181	E	C	1.181	E
296	K	1.128	E	K	1.128	E	K	1.128	E	K	1.128	E	K	1.128	E
297	T	1.034	E	T	1.034	E	T	1.034	E	T	1.034	E	T	1.034	E
298	C	1.016	E	C	1.016	E	C	1.016	E	C	1.016	E	C	1.016	E
299	T	1.191	E	T	1.191	E	T	1.191	E	T	1.191	E	T	1.191	E
300	T	1.283	E	T	1.283	E	T	1.283	E	T	1.283	E	T	1.283	E
301	P	1.367	E	P	1.367	E	P	1.367	E	P	1.367	E	P	1.367	E
302	A	1.474	E	A	1.474	E	A	1.474	E	A	1.474	E	A	1.474	E
303	Q	1.409	E	Q	1.409	E	Q	1.409	E	Q	1.409	E	Q	1.409	E
304	G	1.064	E	G	1.064	E	G	1.064	E	G	1.064	E	G	1.064	E
305	N	0.874	E	N	0.874	E	N	0.874	E	N	0.874	E	N	0.874	E
306	S	0.734	E	S	0.734	E	S	0.734	E	S	0.734	E	S	0.734	E
307	M	0.47	E	M	0.47	E	M	0.47	E	M	0.47	E	M	0.47	E
308	F	0.003	.	F	0.003	.	F	0.003	.	F	0.003	.	F	0.003	.
309	P	-0.384	.	P	-0.384	.	P	-0.384	.	P	-0.384	.	P	-0.384	.
310	S	-0.48	.	S	-0.48	.	S	-0.48	.	S	-0.48	.	S	-0.48	.
311	C	-0.406	.	C	-0.406	.	C	-0.406	.	C	-0.406	.	C	-0.406	.
312	C	-0.134	.	C	-0.134	.	C	-0.134	.	C	-0.134	.	C	-0.134	.
313	C	0.329	.	C	0.329	.	C	0.329	.	C	0.329	.	C	0.329	.
314	T	0.758	E	T	0.845	E	T	0.671	E	T	0.75	E	T	0.758	E
315	K	0.843	E	K	1.011	E	K	0.666	E	K	0.825	E	K	0.841	E
316	P	1.084	E	P	1.24	E	P	0.702	E	P	1.027	E	P	1.061	E
317	T	1.194	E	T	1.441	E	T	0.728	E	T	1.128	E	T	1.175	E
318	D	1.303	E	D	1.645	E	D	0.75	E	D	1.227	E	D	1.286	E
319	G	1.16	E	G	1.502	E	G	0.608	E	G	1.085	E	G	1.143	E
320	N	0.753	E	P	1.095	E	C	0.201	.	K	0.678	E	Q	0.736	E
321	C	0.609	E	C	0.952	E	C	0.057	.	C	0.534	E	C	0.592	E
322	T	0.262	.	T	0.604	E	T	-0.291	.	T	0.187	.	T	0.245	.
323	C	0.087	.	C	0.343	.	C	-0.378	.	C	0.02	.	C	0.071	.
324	I	0.168	.	I	0.342	.	I	-0.207	.	I	0.111	.	I	0.154	.
325	P	0.281	.	P	0.467	E	P	0.11	.	P	0.262	.	P	0.286	.
326	I	0.126	.	I	0.221	.	I	0.04	.	I	0.117	.	I	0.128	.
327	P	0.188	.	P	0.188	.	P	0.188	.	P	0.188	.	P	0.188	.
328	S	0.026	.	S	0.026	.	S	0.026	.	S	0.026	.	S	0.026	.
329	S	0.234	.	S	0.234	.	S	0.234	.	S	0.234	.	S	0.234	.
330	W	0.167	.	W	0.167	.	W	0.167	.	W	0.167	.	W	0.167	.
331	A	0.111	.	A	0.111	.	A	0.111	.	A	0.111	.	A	0.111	.
332	F	-0.381	.	F	-0.381	.	F	-0.381	.	F	-0.381	.	F	-0.381	.
333	A	-0.856	.	A	-0.856	.	A	-0.856	.	A	-0.856	.	A	-0.856	.
334	K	-1.014	.	K	-1.014	.	K	-1.014	.	K	-1.014	.	K	-1.014	.
335	Y	-0.959	.	Y	-0.959	.	Y	-0.959	.	Y	-0.959	.	Y	-0.959	.
336	L	-0.931	.	L	-0.931	.	L	-0.931	.	L	-0.931	.	L	-0.931	.
337	W	-0.609	.	W	-0.609	.	W	-0.609	.	W	-0.609	.	W	-0.609	.
338	E	-0.736	.	E	-0.736	.	E	-0.736	.	E	-0.736	.	E	-0.736	.
339	W	-0.72	.	W	-0.72	.	W	-0.72	.	W	-0.72	.	W	-0.72	.
340	A	-0.885	.	A	-0.885	.	A	-0.885	.	A	-0.885	.	A	-0.885	.
341	S	-0.606	.	S	-0.606	.	S	-0.606	.	S	-0.606	.	S	-0.606	.
342	V	-0.626	.	V	-0.626	.	V	-0.626	.	V	-0.626	.	V	-0.626	.
343	R	-1.043	.	R	-1.043	.	R	-1.043	.	R	-1.043	.	R	-1.043	.
344	F	-0.931	.	F	-0.931	.	F	-0.931	.	F	-0.931	.	F	-0.931	.
345	S	-1.361	.	S	-1.361	.	S	-1.361	.	S	-1.361	.	S	-1.361	.
346	W	-1.709	.	W	-1.709	.	W	-1.709	.	W	-1.709	.	W	-1.709	.
347	L	-1.749	.	L	-1.749	.	L	-1.749	.	L	-1.749	.	L	-1.749	.
348	S	-1.811	.	S	-1.811	.	S	-1.811	.	S	-1.811	.	S	-1.811	.
349	L	-1.743	.	L	-1.743	.	L	-1.743	.	L	-1.743	.	L	-1.743	.
350	L	-1.809	.	L	-1.809	.	L	-1.809	.	L	-1.809	.	L	-1.809	.
351	V	-1.539	.	V	-1.539	.	V	-1.539	.	V	-1.539	.	V	-1.539	.
352	P	-1.56	.	P	-1.56	.	P	-1.56	.	P	-1.56	.	P	-1.56	.
353	F	-1.761	.	F	-1.761	.	F	-1.761	.	F	-1.761	.	F	-1.761	.
354	V	-1.554	.	V	-1.554	.	V	-1.554	.	V	-1.554	.	V	-1.554	.
355	Q	-1.283	.	Q	-1.283	.	Q	-1.283	.	Q	-1.283	.	Q	-1.283	.
356	W	-1.225	.	W	-1.225	.	W	-1.225	.	W	-1.225	.	W	-1.225	.
357	F	-0.933	.	F	-0.933	.	F	-0.933	.	F	-0.933	.	F	-0.933	.
358	V	-0.653	.	V	-0.653	.	V	-0.653	.	V	-0.653	.	V	-0.653	.
359	G	-0.405	.	G	-0.405	.	G	-0.405	.	G	-0.405	.	G	-0.405	.
360	L	-0.458	.	L	-0.458	.	L	-0.458	.	L	-0.458	.	L	-0.458	.
361	S	-0.412	.	S	-0.412	.	S	-0.412	.	S	-0.412	.	S	-0.412	.
362	P	-0.444	.	P	-0.444	.	P	-0.444	.	P	-0.444	.	P	-0.444	.
363	T	-0.207	.	T	-0.207	.	T	-0.207	.	T	-0.207	.	T	-0.207	.
364	V	-0.296	.	V	-0.296	.	V	-0.296	.	V	-0.296	.	V	-0.296	.
365	W	-0.407	.	W	-0.407	.	W	-0.407	.	W	-0.407	.	W	-0.407	.
366	L	-1.001	.	L	-1.001	.	L	-1.001	.	L	-1.001	.	L	-1.001	.
367	S	-1.325	.	S	-1.325	.	S	-1.325	.	S	-1.325	.	S	-1.325	.
368	A	-1.745	.	A	-1.745	.	A	-1.745	.	A	-1.745	.	A	-1.745	.
369	I	-2.012	.	I	-2.012	.	I	-2.012	.	I	-2.012	.	I	-2.012	.
370	W	-1.833	.	W	-1.833	.	W	-1.833	.	W	-1.833	.	W	-1.833	.
371	M	-1.647	.	M	-1.647	.	M	-1.647	.	M	-1.647	.	M	-1.647	.
372	M	-1.441	.	M	-1.441	.	M	-1.441	.	M	-1.441	.	M	-1.441	.
373	W	-1.237	.	W	-1.237	.	W	-1.237	.	W	-1.237	.	W	-1.237	.
374	Y	-0.772	.	Y	-0.772	.	Y	-0.772	.	Y	-0.772	.	Y	-0.772	.
375	W	-0.558	.	W	-0.558	.	W	-0.558	.	W	-0.558	.	W	-0.558	.
376	G	-0.451	.	G	-0.451	.	G	-0.451	.	G	-0.451	.	G	-0.451	.
377	P	-0.265	.	P	-0.265	.	P	-0.265	.	P	-0.265	.	P	-0.265	.
378	S	-0.187	.	S	-0.187	.	S	-0.187	.	S	-0.187	.	S	-0.187	.
379	L	-0.134	.	L	-0.134	.	L	-0.134	.	L	-0.134	.	L	-0.134	.
380	Y	0.058	.	Y	0.058	.	Y	0.058	.	Y	0.058	.	Y	0.058	.
381	S	-0.171	.	S	-0.171	.	S	-0.171	.	S	-0.171	.	S	-0.171	.
382	I	-0.388	.	I	-0.388	.	I	-0.388	.	I	-0.388	.	I	-0.388	.
383	V	-0.735	.	V	-0.735	.	V	-0.735	.	V	-0.735	.	V	-0.735	.
384	S	-0.681	.	S	-0.681	.	S	-0.681	.	S	-0.681	.	S	-0.681	.
385	P	-0.708	.	P	-0.708	.	P	-0.708	.	P	-0.708	.	P	-0.708	.
386	F	-0.847	.	F	-0.847	.	F	-0.847	.	F	-0.847	.	F	-0.847	.
387	I	-0.687	.	I	-0.687	.	I	-0.687	.	I	-0.687	.	I	-0.687	.
388	P	-0.933	.	P	-0.933	.	P	-0.933	.	P	-0.933	.	P	-0.933	.
389	L	-1.353	.	L	-1.353	.	L	-1.353	.	L	-1.353	.	L	-1.353	.
390	L	-1.856	.	L	-1.856	.	L	-1.856	.	L	-1.856	.	L	-1.856	.
391	P	-1.988	.	P	-1.988	.	P	-1.988	.	P	-1.988	.	P	-1.988	.
392	I	-2.281	.	I	-2.281	.	I	-2.281	.	I	-2.281	.	I	-2.281	.
393	F	-2.59	.	F	-2.59	.	F	-2.59	.	F	-2.59	.	F	-2.59	.
394	F	-2.676	.	F	-2.676	.	F	-2.676	.	F	-2.676	.	F	-2.676	.
395	C	-2.678	.	C	-2.678	.	C	-2.678	.	C	-2.678	.	C	-2.678	.
396	L	-2.908	.	L	-2.908	.	L	-2.908	.	L	-2.908	.	L	-2.908	.
397	W	-2.709	.	W	-2.709	.	W	-2.709	.	W	-2.709	.	W	-2.709	.
398	V	-2.476	.	V	-2.476	.	V	-2.476	.	V	-2.476	.	V	-2.476	.
399	Y	-2.041	.	Y	-2.041	.	Y	-2.041	.	Y	-2.041	.	Y	-2.041	.
400	I	-1.881	.	I	-1.881	.	I	-1.881	.	I	-1.881	.	I	-1.881	.
401	H	-1.496	.	H	-1.496	.	H	-1.496	.	H	-1.496	.	H	-1.496	.
402	H	-1.129	.	H	-1.129	.	H	-1.129	.	H	-1.129	.	H	-1.129	.
403	H	-0.976	.	H	-0.976	.	H	-0.976	.	H	-0.976	.	H	-0.976	.
404	H	-0.885	.	H	-0.885	.	H	-0.885	.	H	-0.885	.	H	-0.885	.
405	H	-0.551	.	H	-0.551	.	H	-0.551	.	H	-0.551	.	H	-0.551	.
406	H	-0.5	.	H	-0.5	.	H	-0.5	.	H	-0.5	.	H	-0.5	.
PS: This file contains the minimal dataset and there is no ethical restrictions or other privacy protections prevent the publication of the data.
